# Supplementary material for: Characterization of Experimentally Observed Complex Interplay between Pulse Duration, Electrical Field Strength, and Cell Orientation on Electroporation Outcome Using a Time-Dependent Nonlinear Numerical Model
Source: Biomolecules. 2023 Apr 23;13(5):727. doi: 10.3390/biom13050727 (PMC10216437; doi:10.3390/biom13050727)
Supplement: Supplementary file 1 [file biomolecules-13-00727-s001.zip]

Archive with 1 entries (1 files):
- biomolecules-2283605-supplementary.pdf
